# Supplementary material for: The Effect of Artemether–Lumefantrine Combined with a Single Dose of Primaquine on Plasmodium falciparum Gametocyte Clearance and Post-Treatment Infectivity to Anopheles arabiensis
Source: Trop Med Infect Dis. 2026 Jan 8;11(1):19. doi: 10.3390/tropicalmed11010019 (PMC12846533; doi:10.3390/tropicalmed11010019)
Supplement: Supplementary file 1 [file tropicalmed-11-00019-s001.zip]

Archive with 1 entries (1 files):
- tropicalmed-3976414-supplementary.pdf
